# Supplementary material for: A new and very spiny lizard (Gymnophthalmidae: Echinosaura) from the Andes in northwestern Ecuador
Source: PeerJ. 2021 Dec 10;9:e12523. doi: 10.7717/peerj.12523 (PMC8667736; doi:10.7717/peerj.12523)
Supplement: Supplemental Information 4 [file peerj-09-12523-s004.zip]

Archive with 622 entries (621 files):
- Skull_VOI/DHMECN_SC_058_rec_Tra.log
- Skull_VOI/DHMECN_SC_058_rec_Tra_spr.png
- Skull_VOI/DHMECN_SC_058_rec_Tra0470.png
- Skull_VOI/DHMECN_SC_058_rec_Tra0471.png
- Skull_VOI/DHMECN_SC_058_rec_Tra0472.png
- Skull_VOI/DHMECN_SC_058_rec_Tra0473.png
- Skull_VOI/DHMECN_SC_058_rec_Tra0474.png
- Skull_VOI/DHMECN_SC_058_rec_Tra0475.png
- Skull_VOI/DHMECN_SC_058_rec_Tra0476.png
- Skull_VOI/DHMECN_SC_058_rec_Tra0477.png
- Skull_VOI/DHMECN_SC_058_rec_Tra0478.png
- Skull_VOI/DHMECN_SC_058_rec_Tra0479.png
- Skull_VOI/DHMECN_SC_058_rec_Tra0480.png
- Skull_VOI/DHMECN_SC_058_rec_Tra0481.png
- Skull_VOI/DHMECN_SC_058_rec_Tra0482.png
- Skull_VOI/DHMECN_SC_058_rec_Tra0483.png
- Skull_VOI/DHMECN_SC_058_rec_Tra0484.png
- Skull_VOI/DHMECN_SC_058_rec_Tra0485.png
- Skull_VOI/DHMECN_SC_058_rec_Tra0486.png
- Skull_VOI/DHMECN_SC_058_rec_Tra0487.png
- Skull_VOI/DHMECN_SC_058_rec_Tra0488.png
- Skull_VOI/DHMECN_SC_058_rec_Tra0489.png
- Skull_VOI/DHMECN_SC_058_rec_Tra0490.png
- Skull_VOI/DHMECN_SC_058_rec_Tra0491.png
- Skull_VOI/DHMECN_SC_058_rec_Tra0492.png
- Skull_VOI/DHMECN_SC_058_rec_Tra0493.png
- Skull_VOI/DHMECN_SC_058_rec_Tra0494.png
- Skull_VOI/DHMECN_SC_058_rec_Tra0495.png
- Skull_VOI/DHMECN_SC_058_rec_Tra0496.png
- Skull_VOI/DHMECN_SC_058_rec_Tra0497.png
- Skull_VOI/DHMECN_SC_058_rec_Tra0498.png
- Skull_VOI/DHMECN_SC_058_rec_Tra0499.png
- Skull_VOI/DHMECN_SC_058_rec_Tra0500.png
- Skull_VOI/DHMECN_SC_058_rec_Tra0501.png
- Skull_VOI/DHMECN_SC_058_rec_Tra0502.png
- Skull_VOI/DHMECN_SC_058_rec_Tra0503.png
- Skull_VOI/DHMECN_SC_058_rec_Tra0504.png
- Skull_VOI/DHMECN_SC_058_rec_Tra0505.png
- Skull_VOI/DHMECN_SC_058_rec_Tra0506.png
- Skull_VOI/DHMECN_SC_058_rec_Tra0507.png
- Skull_VOI/DHMECN_SC_058_rec_Tra0508.png
- Skull_VOI/DHMECN_SC_058_rec_Tra0509.png
- Skull_VOI/DHMECN_SC_058_rec_Tra0510.png
- Skull_VOI/DHMECN_SC_058_rec_Tra0511.png
- Skull_VOI/DHMECN_SC_058_rec_Tra0512.png
- Skull_VOI/DHMECN_SC_058_rec_Tra0513.png
- Skull_VOI/DHMECN_SC_058_rec_Tra0514.png
- Skull_VOI/DHMECN_SC_058_rec_Tra0515.png
- Skull_VOI/DHMECN_SC_058_rec_Tra0516.png
- Skull_VOI/DHMECN_SC_058_rec_Tra0517.png
- Skull_VOI/DHMECN_SC_058_rec_Tra0518.png
- Skull_VOI/DHMECN_SC_058_rec_Tra0519.png
- Skull_VOI/DHMECN_SC_058_rec_Tra0520.png
- Skull_VOI/DHMECN_SC_058_rec_Tra0521.png
- Skull_VOI/DHMECN_SC_058_rec_Tra0522.png
- Skull_VOI/DHMECN_SC_058_rec_Tra0523.png
- Skull_VOI/DHMECN_SC_058_rec_Tra0524.png
- Skull_VOI/DHMECN_SC_058_rec_Tra0525.png
- Skull_VOI/DHMECN_SC_058_rec_Tra0526.png
- Skull_VOI/DHMECN_SC_058_rec_Tra0527.png
- Skull_VOI/DHMECN_SC_058_rec_Tra0528.png
- Skull_VOI/DHMECN_SC_058_rec_Tra0529.png
- Skull_VOI/DHMECN_SC_058_rec_Tra0530.png
- Skull_VOI/DHMECN_SC_058_rec_Tra0531.png
- Skull_VOI/DHMECN_SC_058_rec_Tra0532.png
- Skull_VOI/DHMECN_SC_058_rec_Tra0533.png
- Skull_VOI/DHMECN_SC_058_rec_Tra0534.png
- Skull_VOI/DHMECN_SC_058_rec_Tra0535.png
- Skull_VOI/DHMECN_SC_058_rec_Tra0536.png
- Skull_VOI/DHMECN_SC_058_rec_Tra0537.png
- Skull_VOI/DHMECN_SC_058_rec_Tra0538.png
- Skull_VOI/DHMECN_SC_058_rec_Tra0539.png
- Skull_VOI/DHMECN_SC_058_rec_Tra0540.png
- Skull_VOI/DHMECN_SC_058_rec_Tra0541.png
- Skull_VOI/DHMECN_SC_058_rec_Tra0542.png
- Skull_VOI/DHMECN_SC_058_rec_Tra0543.png
- Skull_VOI/DHMECN_SC_058_rec_Tra0544.png
- Skull_VOI/DHMECN_SC_058_rec_Tra0545.png
- Skull_VOI/DHMECN_SC_058_rec_Tra0546.png
- Skull_VOI/DHMECN_SC_058_rec_Tra0547.png
- Skull_VOI/DHMECN_SC_058_rec_Tra0548.png
- Skull_VOI/DHMECN_SC_058_rec_Tra0549.png
- Skull_VOI/DHMECN_SC_058_rec_Tra0550.png
- Skull_VOI/DHMECN_SC_058_rec_Tra0551.png
- Skull_VOI/DHMECN_SC_058_rec_Tra0552.png
- Skull_VOI/DHMECN_SC_058_rec_Tra0553.png
- Skull_VOI/DHMECN_SC_058_rec_Tra0554.png
- Skull_VOI/DHMECN_SC_058_rec_Tra0555.png
- Skull_VOI/DHMECN_SC_058_rec_Tra0556.png
- Skull_VOI/DHMECN_SC_058_rec_Tra0557.png
- Skull_VOI/DHMECN_SC_058_rec_Tra0558.png
- Skull_VOI/DHMECN_SC_058_rec_Tra0559.png
- Skull_VOI/DHMECN_SC_058_rec_Tra0560.png
- Skull_VOI/DHMECN_SC_058_rec_Tra0561.png
- Skull_VOI/DHMECN_SC_058_rec_Tra0562.png
- Skull_VOI/DHMECN_SC_058_rec_Tra0563.png
- Skull_VOI/DHMECN_SC_058_rec_Tra0564.png
- Skull_VOI/DHMECN_SC_058_rec_Tra0565.png
- Skull_VOI/DHMECN_SC_058_rec_Tra0566.png
- Skull_VOI/DHMECN_SC_058_rec_Tra0567.png
- Skull_VOI/DHMECN_SC_058_rec_Tra0568.png
- Skull_VOI/DHMECN_SC_058_rec_Tra0569.png
- Skull_VOI/DHMECN_SC_058_rec_Tra0570.png
- Skull_VOI/DHMECN_SC_058_rec_Tra0571.png
- Skull_VOI/DHMECN_SC_058_rec_Tra0572.png
- Skull_VOI/DHMECN_SC_058_rec_Tra0573.png
- Skull_VOI/DHMECN_SC_058_rec_Tra0574.png
- Skull_VOI/DHMECN_SC_058_rec_Tra0575.png
- Skull_VOI/DHMECN_SC_058_rec_Tra0576.png
- Skull_VOI/DHMECN_SC_058_rec_Tra0577.png
- Skull_VOI/DHMECN_SC_058_rec_Tra0578.png
- Skull_VOI/DHMECN_SC_058_rec_Tra0579.png
- Skull_VOI/DHMECN_SC_058_rec_Tra0580.png
- Skull_VOI/DHMECN_SC_058_rec_Tra0581.png
- Skull_VOI/DHMECN_SC_058_rec_Tra0582.png
- Skull_VOI/DHMECN_SC_058_rec_Tra0583.png
- Skull_VOI/DHMECN_SC_058_rec_Tra0584.png
- Skull_VOI/DHMECN_SC_058_rec_Tra0585.png
- Skull_VOI/DHMECN_SC_058_rec_Tra0586.png
- Skull_VOI/DHMECN_SC_058_rec_Tra0587.png
- Skull_VOI/DHMECN_SC_058_rec_Tra0588.png
- Skull_VOI/DHMECN_SC_058_rec_Tra0589.png
- Skull_VOI/DHMECN_SC_058_rec_Tra0590.png
- Skull_VOI/DHMECN_SC_058_rec_Tra0591.png
- Skull_VOI/DHMECN_SC_058_rec_Tra0592.png
- Skull_VOI/DHMECN_SC_058_rec_Tra0593.png
- Skull_VOI/DHMECN_SC_058_rec_Tra0594.png
- Skull_VOI/DHMECN_SC_058_rec_Tra0595.png
- Skull_VOI/DHMECN_SC_058_rec_Tra0596.png
- Skull_VOI/DHMECN_SC_058_rec_Tra0597.png
- Skull_VOI/DHMECN_SC_058_rec_Tra0598.png
- Skull_VOI/DHMECN_SC_058_rec_Tra0599.png
- Skull_VOI/DHMECN_SC_058_rec_Tra0600.png
- Skull_VOI/DHMECN_SC_058_rec_Tra0601.png
- Skull_VOI/DHMECN_SC_058_rec_Tra0602.png
- Skull_VOI/DHMECN_SC_058_rec_Tra0603.png
- Skull_VOI/DHMECN_SC_058_rec_Tra0604.png
- Skull_VOI/DHMECN_SC_058_rec_Tra0605.png
- Skull_VOI/DHMECN_SC_058_rec_Tra0606.png
- Skull_VOI/DHMECN_SC_058_rec_Tra0607.png
- Skull_VOI/DHMECN_SC_058_rec_Tra0608.png
- Skull_VOI/DHMECN_SC_058_rec_Tra0609.png
- Skull_VOI/DHMECN_SC_058_rec_Tra0610.png
- Skull_VOI/DHMECN_SC_058_rec_Tra0611.png
- Skull_VOI/DHMECN_SC_058_rec_Tra0612.png
- Skull_VOI/DHMECN_SC_058_rec_Tra0613.png
- Skull_VOI/DHMECN_SC_058_rec_Tra0614.png
- Skull_VOI/DHMECN_SC_058_rec_Tra0615.png
- Skull_VOI/DHMECN_SC_058_rec_Tra0616.png
- Skull_VOI/DHMECN_SC_058_rec_Tra0617.png
- Skull_VOI/DHMECN_SC_058_rec_Tra0618.png
- Skull_VOI/DHMECN_SC_058_rec_Tra0619.png
- Skull_VOI/DHMECN_SC_058_rec_Tra0620.png
- Skull_VOI/DHMECN_SC_058_rec_Tra0621.png
- Skull_VOI/DHMECN_SC_058_rec_Tra0622.png
- Skull_VOI/DHMECN_SC_058_rec_Tra0623.png
- Skull_VOI/DHMECN_SC_058_rec_Tra0624.png
- Skull_VOI/DHMECN_SC_058_rec_Tra0625.png
- Skull_VOI/DHMECN_SC_058_rec_Tra0626.png
- Skull_VOI/DHMECN_SC_058_rec_Tra0627.png
- Skull_VOI/DHMECN_SC_058_rec_Tra0628.png
- Skull_VOI/DHMECN_SC_058_rec_Tra0629.png
- Skull_VOI/DHMECN_SC_058_rec_Tra0630.png
- Skull_VOI/DHMECN_SC_058_rec_Tra0631.png
- Skull_VOI/DHMECN_SC_058_rec_Tra0632.png
- Skull_VOI/DHMECN_SC_058_rec_Tra0633.png
- Skull_VOI/DHMECN_SC_058_rec_Tra0634.png
- Skull_VOI/DHMECN_SC_058_rec_Tra0635.png
- Skull_VOI/DHMECN_SC_058_rec_Tra0636.png
- Skull_VOI/DHMECN_SC_058_rec_Tra0637.png
- Skull_VOI/DHMECN_SC_058_rec_Tra0638.png
- Skull_VOI/DHMECN_SC_058_rec_Tra0639.png
- Skull_VOI/DHMECN_SC_058_rec_Tra0640.png
- Skull_VOI/DHMECN_SC_058_rec_Tra0641.png
- Skull_VOI/DHMECN_SC_058_rec_Tra0642.png
- Skull_VOI/DHMECN_SC_058_rec_Tra0643.png
- Skull_VOI/DHMECN_SC_058_rec_Tra0644.png
- Skull_VOI/DHMECN_SC_058_rec_Tra0645.png
- Skull_VOI/DHMECN_SC_058_rec_Tra0646.png
- Skull_VOI/DHMECN_SC_058_rec_Tra0647.png
- Skull_VOI/DHMECN_SC_058_rec_Tra0648.png
- Skull_VOI/DHMECN_SC_058_rec_Tra0649.png
- Skull_VOI/DHMECN_SC_058_rec_Tra0650.png
- Skull_VOI/DHMECN_SC_058_rec_Tra0651.png
- Skull_VOI/DHMECN_SC_058_rec_Tra0652.png
- Skull_VOI/DHMECN_SC_058_rec_Tra0653.png
- Skull_VOI/DHMECN_SC_058_rec_Tra0654.png
- Skull_VOI/DHMECN_SC_058_rec_Tra0655.png
- Skull_VOI/DHMECN_SC_058_rec_Tra0656.png
- Skull_VOI/DHMECN_SC_058_rec_Tra0657.png
- Skull_VOI/DHMECN_SC_058_rec_Tra0658.png
- Skull_VOI/DHMECN_SC_058_rec_Tra0659.png
- Skull_VOI/DHMECN_SC_058_rec_Tra0660.png
- Skull_VOI/DHMECN_SC_058_rec_Tra0661.png
- Skull_VOI/DHMECN_SC_058_rec_Tra0662.png
- Skull_VOI/DHMECN_SC_058_rec_Tra0663.png
- Skull_VOI/DHMECN_SC_058_rec_Tra0664.png
- Skull_VOI/DHMECN_SC_058_rec_Tra0665.png
- Skull_VOI/DHMECN_SC_058_rec_Tra0666.png
- Skull_VOI/DHMECN_SC_058_rec_Tra0667.png
- Skull_VOI/DHMECN_SC_058_rec_Tra0668.png
- Skull_VOI/DHMECN_SC_058_rec_Tra0669.png
- Skull_VOI/DHMECN_SC_058_rec_Tra0670.png
- Skull_VOI/DHMECN_SC_058_rec_Tra0671.png
- Skull_VOI/DHMECN_SC_058_rec_Tra0672.png
- Skull_VOI/DHMECN_SC_058_rec_Tra0673.png
- Skull_VOI/DHMECN_SC_058_rec_Tra0674.png
- Skull_VOI/DHMECN_SC_058_rec_Tra0675.png
- Skull_VOI/DHMECN_SC_058_rec_Tra0676.png
- Skull_VOI/DHMECN_SC_058_rec_Tra0677.png
- Skull_VOI/DHMECN_SC_058_rec_Tra0678.png
- Skull_VOI/DHMECN_SC_058_rec_Tra0679.png
- Skull_VOI/DHMECN_SC_058_rec_Tra0680.png
- Skull_VOI/DHMECN_SC_058_rec_Tra0681.png
- Skull_VOI/DHMECN_SC_058_rec_Tra0682.png
- Skull_VOI/DHMECN_SC_058_rec_Tra0683.png
- Skull_VOI/DHMECN_SC_058_rec_Tra0684.png
- Skull_VOI/DHMECN_SC_058_rec_Tra0685.png
- Skull_VOI/DHMECN_SC_058_rec_Tra0686.png
- Skull_VOI/DHMECN_SC_058_rec_Tra0687.png
- Skull_VOI/DHMECN_SC_058_rec_Tra0688.png
- Skull_VOI/DHMECN_SC_058_rec_Tra0689.png
- Skull_VOI/DHMECN_SC_058_rec_Tra0690.png
- Skull_VOI/DHMECN_SC_058_rec_Tra0691.png
- Skull_VOI/DHMECN_SC_058_rec_Tra0692.png
- Skull_VOI/DHMECN_SC_058_rec_Tra0693.png
- Skull_VOI/DHMECN_SC_058_rec_Tra0694.png
- Skull_VOI/DHMECN_SC_058_rec_Tra0695.png
- Skull_VOI/DHMECN_SC_058_rec_Tra0696.png
- Skull_VOI/DHMECN_SC_058_rec_Tra0697.png
- Skull_VOI/DHMECN_SC_058_rec_Tra0698.png
- Skull_VOI/DHMECN_SC_058_rec_Tra0699.png
- Skull_VOI/DHMECN_SC_058_rec_Tra0700.png
- Skull_VOI/DHMECN_SC_058_rec_Tra0701.png
- Skull_VOI/DHMECN_SC_058_rec_Tra0702.png
- Skull_VOI/DHMECN_SC_058_rec_Tra0703.png
- Skull_VOI/DHMECN_SC_058_rec_Tra0704.png
- Skull_VOI/DHMECN_SC_058_rec_Tra0705.png
- Skull_VOI/DHMECN_SC_058_rec_Tra0706.png
- Skull_VOI/DHMECN_SC_058_rec_Tra0707.png
- Skull_VOI/DHMECN_SC_058_rec_Tra0708.png
- Skull_VOI/DHMECN_SC_058_rec_Tra0709.png
- Skull_VOI/DHMECN_SC_058_rec_Tra0710.png
- Skull_VOI/DHMECN_SC_058_rec_Tra0711.png
- Skull_VOI/DHMECN_SC_058_rec_Tra0712.png
- Skull_VOI/DHMECN_SC_058_rec_Tra0713.png
- Skull_VOI/DHMECN_SC_058_rec_Tra0714.png
- Skull_VOI/DHMECN_SC_058_rec_Tra0715.png
- Skull_VOI/DHMECN_SC_058_rec_Tra0716.png
- Skull_VOI/DHMECN_SC_058_rec_Tra0717.png
- Skull_VOI/DHMECN_SC_058_rec_Tra0718.png
- Skull_VOI/DHMECN_SC_058_rec_Tra0719.png
- Skull_VOI/DHMECN_SC_058_rec_Tra0720.png
- Skull_VOI/DHMECN_SC_058_rec_Tra0721.png
- Skull_VOI/DHMECN_SC_058_rec_Tra0722.png
- Skull_VOI/DHMECN_SC_058_rec_Tra0723.png
- Skull_VOI/DHMECN_SC_058_rec_Tra0724.png
- Skull_VOI/DHMECN_SC_058_rec_Tra0725.png
- Skull_VOI/DHMECN_SC_058_rec_Tra0726.png
- Skull_VOI/DHMECN_SC_058_rec_Tra0727.png
- Skull_VOI/DHMECN_SC_058_rec_Tra0728.png
- Skull_VOI/DHMECN_SC_058_rec_Tra0729.png
- Skull_VOI/DHMECN_SC_058_rec_Tra0730.png
- Skull_VOI/DHMECN_SC_058_rec_Tra0731.png
- Skull_VOI/DHMECN_SC_058_rec_Tra0732.png
- Skull_VOI/DHMECN_SC_058_rec_Tra0733.png
- Skull_VOI/DHMECN_SC_058_rec_Tra0734.png
- Skull_VOI/DHMECN_SC_058_rec_Tra0735.png
- Skull_VOI/DHMECN_SC_058_rec_Tra0736.png
- Skull_VOI/DHMECN_SC_058_rec_Tra0737.png
- Skull_VOI/DHMECN_SC_058_rec_Tra0738.png
- Skull_VOI/DHMECN_SC_058_rec_Tra0739.png
- Skull_VOI/DHMECN_SC_058_rec_Tra0740.png
- Skull_VOI/DHMECN_SC_058_rec_Tra0741.png
- Skull_VOI/DHMECN_SC_058_rec_Tra0742.png
- Skull_VOI/DHMECN_SC_058_rec_Tra0743.png
- Skull_VOI/DHMECN_SC_058_rec_Tra0744.png
- Skull_VOI/DHMECN_SC_058_rec_Tra0745.png
- Skull_VOI/DHMECN_SC_058_rec_Tra0746.png
- Skull_VOI/DHMECN_SC_058_rec_Tra0747.png
- Skull_VOI/DHMECN_SC_058_rec_Tra0748.png
- Skull_VOI/DHMECN_SC_058_rec_Tra0749.png
- Skull_VOI/DHMECN_SC_058_rec_Tra0750.png
- Skull_VOI/DHMECN_SC_058_rec_Tra0751.png
- Skull_VOI/DHMECN_SC_058_rec_Tra0752.png
- Skull_VOI/DHMECN_SC_058_rec_Tra0753.png
- Skull_VOI/DHMECN_SC_058_rec_Tra0754.png
- Skull_VOI/DHMECN_SC_058_rec_Tra0755.png
- Skull_VOI/DHMECN_SC_058_rec_Tra0756.png
- Skull_VOI/DHMECN_SC_058_rec_Tra0757.png
- Skull_VOI/DHMECN_SC_058_rec_Tra0758.png
- Skull_VOI/DHMECN_SC_058_rec_Tra0759.png
- Skull_VOI/DHMECN_SC_058_rec_Tra0760.png
- Skull_VOI/DHMECN_SC_058_rec_Tra0761.png
- Skull_VOI/DHMECN_SC_058_rec_Tra0762.png
- Skull_VOI/DHMECN_SC_058_rec_Tra0763.png
- Skull_VOI/DHMECN_SC_058_rec_Tra0764.png
- Skull_VOI/DHMECN_SC_058_rec_Tra0765.png
- Skull_VOI/DHMECN_SC_058_rec_Tra0766.png
- Skull_VOI/DHMECN_SC_058_rec_Tra0767.png
[truncated: 322 more entries]
