# Supplementary material for: A new and very spiny lizard (Gymnophthalmidae: Echinosaura) from the Andes in northwestern Ecuador
Source: PeerJ. 2021 Dec 10;9:e12523. doi: 10.7717/peerj.12523 (PMC8667736; doi:10.7717/peerj.12523)
Supplement: Supplemental Information 4 [file peerj-09-12523-s004.zip › Skull_VOI/DHMECN_SC_058_rec_Tra.log]

[System]
Scanner=SkyScan1173
Instrument S/N=15L05056
Hardware version=A
Software=Version 1. 6 (build 22)
Home directory=C:\Skyscan
Source Type=Hamamatsu 130/300
Camera=FlatPanel Sensor
Camera Pixel Size (um)=50.0
CameraXYRatio=1.0000
Incl.in lifting (um/mm)=-2.5410
[Acquisition]
Data directory=G:\Claudia\DHMECN_SC_058_2
Filename Prefix=DHMECN_SC_058
Number of Files=  800
Source Voltage (kV)=  35
Source Current (uA)= 150
Number of Rows= 1120
Number of Columns= 1120
Image crop origin X=   0
Image crop origin Y=0
Camera binning=2x2
Image Rotation=0.0480
Gantry direction=CC
Number of connected scans=1
Image Pixel Size (um)=39.293183
Scaled Image Pixel Size (um)=39.293183
Object to Source (mm)=142.616
Camera to Source (mm)=364.000
Vertical Object Position (mm)=66.612
Optical Axis (line)= 561
Filter=No Filter
Image Format=TIFF
Depth (bits)=16
Screen LUT=0
Exposure (ms)=   280
Rotation Step (deg)=0.300
Frame Averaging=ON (5)
Random Movement=ON (15)
Use 360 Rotation=NO
Partial width=100
FF updating interval=401
Geometrical Correction=OFF
Camera Offset=OFF
Median Filtering=OFF
Flat Field Correction=ON
Rotation Direction=CC
Scanning Trajectory=ROUND
Type Of Motion=STEP AND SHOOT
Study Date and Time=May 14, 2019  17:39:23
Scan duration=00:30:02
Maximum vertical TS=1.0
Maximum horizontal TS=1.0
TS modified at=May14,17:41:26 ---  800 of 800 projections
TS modified according to=G:\Claudia\DHMECN_SC_058_2\DHMECN_SC_058_TS.csv
TS modified at level=0
[Reconstruction]
Reconstruction Program=NRecon
Program Version=Version: 1.7.1.6
Program Home Directory=C:\Skyscan
Reconstruction engine=GPUReconServer
Engine version=Version: 1.7.1
Reconstruction from batch=No
Postalignment Applied=1
Postalignment=-4.50
Reconstruction servers= SKYSCAN-1173 
Dataset Origin=SkyScan1173
Dataset Prefix=DHMECN_SC_058
Dataset Directory=G:\Claudia\DHMECN_SC_058_2
Output Directory=G:\Claudia\DHMECN_SC_058_2\DHMECN_SC_058_Rec
Time and Date=May 14, 2019  17:52:27
First Section=38
Last Section=1096
Reconstruction duration per slice (seconds)=0.091596
Total reconstruction time (1059 slices) in seconds=97.000000
Section to Section Step=1
Sections Count=1059
Result File Type=TIF
Result File Header Length (bytes)=12
Result Image Width (pixels)=1040
Result Image Height (pixels)=712
Pixel Size (um)=39.29318
Reconstruction Angular Range (deg)=240.00
Use 180+=OFF
Angular Step (deg)=0.3000
Smoothing=0
Ring Artifact Correction=0
Draw Scales=OFF
Object Bigger than FOV=OFF
Reconstruction from ROI=ON
ROI Top (pixels)=961
ROI Bottom (pixels)=246
ROI Left (pixels)=51
ROI Right (pixels)=1093
ROI reference length=1120
Filter cutoff relative to Nyquist frequency=100
Filter type=0
Filter type description=Hamming (Alpha=0.54)
Undersampling factor=1
Threshold for defect pixel mask (%)=0
Beam Hardening Correction (%)=0
CS Static Rotation (deg)=10.34
CS Static Rotation Total(deg)=10.34
Minimum for CS to Image Conversion=0.000000
Maximum for CS to Image Conversion=0.133510
HU Calibration=OFF
BMP LUT=0
Cone-beam Angle Horiz.(deg)=17.541973
Cone-beam Angle Vert.(deg)=17.541973
[File name convention]
Filename Index Length=4
Filename Prefix=DHMECN_SC_058_rec_Tra
[CS image conversion 1]
Converted by=Dataviewer (Version: 1.5.6)
Conversion time=Nov 07, 2020  19:42:19
Original configuration file=DHMECN_SC_058_rec.log
Conversion description=...VOI(380,302,616) @ (496,212,432). Rotated(deg): (271.579, 357.260, 270.000). 
Image scale modified=0
HU calibration modified=0
